# Supplementary material for: Hepatitis B virus infection among pregnant women in Ethiopia: a systematic review and Meta-analysis of prevalence studies
Source: BMC Infect Dis. 2018 Jul 11;18:322. doi: 10.1186/s12879-018-3234-2 (PMC6042274; doi:10.1186/s12879-018-3234-2)
Supplement: Supplementary file 3 — The prevalence of HBV infection among pregnant women in different regions of Ethiopia from 1988 to 2017. (XLSX 20 kb) [file 12879_2018_3234_MOESM3_ESM.xlsx]

## Sheet: Sheet1
The prevalence of HBV infection among pregnant women in different regions of Ethiopia from 1988-2017
Author and publication year	Sampling year	Study design	Study region	Study setting	Times of data c	Sampling method	Total number of Participants	Prevalence (N,%	HBsAg Test	Manufacturer of the product	Performance of the test	Mean /median age	Rural	Urban
Zenebe et al, 2014	March2013 -April 2013.	Cross-sectional	North west Ethiopia	Health facility among ANC followers	Prospective	Systematic random sampling technique	318	12(3.8%)	ELISA	Linear chemicals. Joaquim Costa, Barcelona, Spain	Sensitivity: > 99.9% (99.4% -100%) Specificity: > 99.9% (99.8% -100%) Over all agreement with other ELISA: > 99.9% (99.9% -100%)	25.72	104	214
Molla S et al,2015	November 2013 -January 2014	Cross-sectional	North west Ethiopia	Health facility among ANC followers	Prospective	simple random	384	17(4.4%)	Rapid test	Intec Products, Inc. Xiamen, China	Sensitivity: 99.7%(98.1-100) Specificity: 100%(99.1-100	26.96	44	340
Dessalegn et al, 2016	July - October 2014	Cross-sectional	Central Ethiopia	Health facility among ANC followers	Prospective	Consecutive	215	13(6.0%)	Rapid test	Linear Chemicals, Joaquim Costa, Barcelona, Spain	Sensitivity: > 99.9% (99.4% -100%) Specificity: > 99.9% (99.8% -100%) Over all agreement with other ELISA: > 99.9% (99.9% -100%)	26	10	205
Yohennes T etal,2016	Februar-April 2015	Cross-sectional	Southern Ethiopia	Health facility among ANC followers	Prospective	Systematic random sampling technique	232	10(4.3%)	ELISA	Dialab GmbH, Austria	Sensitivity: 99% Specificity:100%	25.98	18	214
Chernet A et al, 2012	April- May , 2015	Cross-sectional	South west Ethiopia	Health facility among ANC followers	Prospective	Consecutive	289	10(3.5%)	Rapid test	Shangai Eugene Biotech co., Ltd	Sensitivity: 1.5ng/ml Accuracy: 98.38%	26.23	88	201
Umare A et al,2016	March2015-May 2015	Cross-sectional	Eastern Ethiopia	Health facility among ANC followers	Prospective	Consecutive	318	22(6.9%)	ELISA	Dialab GmbH, Austria	Sensitivity: 99% Specificity: 100%	25 years.	181	137
Mezgebu TA et al,2017	September- December 2015.	Cross-sectional	Northern Ethiopia	Health facility among ANC followers	Prospective	Consecutive	328	18(5.5%)	ELISA	Monolisa™HBs Ag ULTRA assay	Sensitivity: 100% Specificity: 99.94%	25.45	60	268
Fissehation K et al,2017	January – April, 2014	Cross-sectional	Central Ethiopia	Health facility irrespective of ANC status	Prospective	Consecutive	403	20(5.0%)	Rapid test	GENEDIA®, GREEN CROSS MEDICAL SCIENCE, KOREA	Sensitivity: 100% Specificity: 100%	24.8	NE	NE
Walle F et al,2008	January-March 2004	Cross-sectional	North west Ethiopia	Health facility among ANC followers	Prospective	Consecutive	209	11(5.3%)	ELISA	Human, Diagnostic, Germany	Sensitivity: 7.813-500 ng/mL	25.4	87	122
Seid M et al,2014	February-April 2014	Cross-sectional	North eastern Ethiopia	Health facility among ANC followers	Prospective	Systematic random sampling technique	385	19(4.9%)	Rapid test	EUGENE, HBsAg rapid test, Shanghai Eugene Biotech co., Ltd	Sensitivity : 1.5ng/ml Accuracy: 98.38%	28.2 years	63	322
Tegegne D et al,2014	July-September 2012	Cross-sectional	Central Ethiopia	Health facility based irrespective of ANC	Prospective	Consecutive	265	8(3.0%)	ELISA	DIALAB, Germany	Specificity: 99.58% Sensitivity: 100%	25.8 years	59	206
SchonfeldA etal,2017	May 2014-September 2015	Cross-sectional	Central Ethiopia	Health facility irrespective of ANC followers	Prospective	Consecutive	580	31(5.3%))	Rapid test	Advanced Quality TM One Step HBsAg test	Specificity: 99% Sensitivity: 99.5%	25.8	191	389
Desalegn Z et al, 2016	July- September 2014	Cross-sectional	Central Ethiopia	Health facility among ANC followers	Prospective	Consecutive	202	11(5.4%)	ELISA	Linear chemicals, Joaquim Costa, Barcelona, Spain	Sensitivity: 99.9% (99.4% -100%) Specificity: 99.9% (99.8% -100%) Over all agreement with other ELISA: :> 99.9% (99.9% -100%)	25.28	27	175
Metaferia Y et al,2016	April- May, 2015	Cross-sectional	Southern Ethiopia	Health facility among ANC followers	Prospective	consecutive	269	21(7.8%)	ELISA	SD Bioline, Yongin, Korea	Sensitivity: 99.7%(98.1-100) Specificity: 99.2% (97.8-99.7)	26	43	226
Deme C et al ,2016	July 1, 2011- February 28, 2012.	Cross-sectional	Southern Ethiopia	Health facility among ANC followers	Retrospective	Consecutive	574	13(2.3%)	Rapid test	SD BIOLINE HBsAg Fast test; Gyeonggi-do, Korea	Sensitivity:99.7% (98.1-100) Specificity: 99.2% (97.8-99.7)	25.7 years	506	68
Awole M et al,2005	October 2002 – March 2003	Cross-sectional	South west Ethiopia	Health facility based irrespective of ANC	Prospective	Consecutive	493	18(3.7%)	Rapid test	Bioline HBsAg One Test Pacific Biotech Co.,Ltd.	Sensitivity: 98% Specificity: 100%
Tsega E etal, 1988	1983-06-01	Cross-sectional	Central Ethiopia	Health facility based irrespective of ANC	Prospective	Consecutive	500	25(5%)	Rapid test	Abbott laboratories	Sensitivity ~1 ncu/ml Specificity: 100%	23.7 years	0	500
Ramos JM etal,2011	August 1 to August 30, 2008	Cross-sectional	Southern Ethiopia	Health facility based irrespective of ANC	Prospective	Consecutive	165	10(6.1%)	ELISA	HBsAg II cobas, Roche Diagnostics, Mannheim, Germany	Sensitivity: 100% Specificity : 100%	26.1 years	NE	NE
Total							6129
Note: ELISA= Enzyme linked immunosorbent assay HBsAg=hepatitis B surface antigen NE= not extracted
